# Supplementary material for: Synthesis and Characterization of Diosgenin Encapsulated Poly-ε-Caprolactone-Pluronic Nanoparticles and Its Effect on Brain Cancer Cells
Source: Polymers (Basel). 2021 Apr 18;13(8):1322. doi: 10.3390/polym13081322 (PMC8073865; doi:10.3390/polym13081322)
Supplement: Supplementary file 1 [file polymers-13-01322-s001.zip]

Archive with 3 entries (3 files):
- ANOVA TUKEY test.xlsx
- Supplementary Figure S1.pdf
- Supplementary File drug release study of diosgenin nanoparticles.xlsx
